# Supplementary material for: Experiences of capacity strengthening in sanitation and hygiene research in Africa and Asia: the SHARE Research Consortium
Source: Health Res Policy Syst. 2019 Aug 5;17:77. doi: 10.1186/s12961-019-0478-2 (PMC6683551; doi:10.1186/s12961-019-0478-2)
Supplement: Supplementary file 1 — List of peer-reviewed manuscripts published during the SHARE programme. (XLSX 70 kb) [file 12961_2019_478_MOESM1_ESM.xlsx]

## Sheet: Sheet1
Identifier	Publication Title	Phase	Year	Quarter	Journal Title	Lead Author	SHARE URL	ResearchOnline URL	Journal URL	Country/region
1	Water, Sanitation and Hygiene for the Prevention of Diarrhoea	Phase I	2010	Q2	International Journal of Epidemiology	Cairncross	http://www.shareresearch.org/research/water-sanitation-and-hygiene-prevention-diarrhoea	http://researchonline.lshtm.ac.uk/3906/	http://ije.oxfordjournals.org/content/39/suppl_1/i193.full	Global
2	Hygiene, Sanitation, and Water: Forgotten Foundations of Health	Phase I	2010	Q4	Plos Medicine	Bartram	http://www.shareresearch.org/research/plos-medicine-series-water-and-sanitation	http://researchonline.lshtm.ac.uk/2112/	http://collections.plos.org/water-and-sanitation	Global
3	Hygiene, Sanitation, and Water: What Needs to Be Done?	Phase I	2010	Q4	Plos Medicine	Cairncross	http://www.shareresearch.org/research/plos-medicine-series-water-and-sanitation	http://researchonline.lshtm.ac.uk/1971/	http://collections.plos.org/water-and-sanitation	Global
4	Water Supply and Health	Phase I	2010	Q4	Plos Medicine	Hunter	http://www.shareresearch.org/research/plos-medicine-series-water-and-sanitation	n/a	http://collections.plos.org/water-and-sanitation	Global
5	Sanitation and Health	Phase I	2010	Q4	Plos Medicine	Mara	http://www.shareresearch.org/research/plos-medicine-series-water-and-sanitation	http://researchonline.lshtm.ac.uk/1842/	http://collections.plos.org/water-and-sanitation	Global
6	Patterns and Determinants of Communal Latrine Usage in Urban Poverty Pockets in Bhopal, India	Phase I	2011	Q1	Tropical Medicine and International Health	Biran	http://www.shareresearch.org/research/patterns-and-determinants-communal-latrine-usage-urban-poverty-pockets-bhopal-india	http://researchonline.lshtm.ac.uk/1172/	http://onlinelibrary.wiley.com/doi/10.1111/j.1365-3156.2011.02764.x/abstract	India
7	Making Sanitation Count: Developing and Testing a Device for Assessing Latrine Use in Low-Income Settings	Phase I	2012	Q1	Environmental Science and Technology	Clasen	http://www.shareresearch.org/research/making-sanitation-count-developing-and-testing-device-assessing-latrine-use-low-income	http://researchonline.lshtm.ac.uk/20931/	http://pubs.acs.org/doi/abs/10.1021/es2036702	Global
8	Helminth transmission in simple pit latrines	Phase I	2012	Q3	Transactions of the Royal Society of Tropical Medicine and Hygiene	Baker	http://www.shareresearch.org/research/helminth-transmission-simple-pit-latrines	http://researchonline.lshtm.ac.uk/230639/	http://trstmh.oxfordjournals.org/content/106/11/709.full.pdf+html	Tanzania
9	Interim Evaluation of a Large Scale WASH Improvement Programme on Childhood Diarrhea and Respiratory Disease in Rural Bangladesh	Phase I	2012	Q3	Social Science and Medicine	Huda	http://www.shareresearch.org/research/interim-evaluation-large-scale-wash-improvement-programme-childhood-diarrhea-and	http://researchonline.lshtm.ac.uk/2535865/	http://www.sciencedirect.com/science/article/pii/S0277953611007222	Bangladesh
10	Water, Sanitation, and Hygiene in Emergencies: Summary Review and Recommendations for Further Research	Phase I	2012	Q4	Waterlines	Brown	http://www.shareresearch.org/research/water-sanitation-and-hygiene-emergencies-summary-review-and-recommendations-further	http://researchonline.lshtm.ac.uk/1462956/	http://www.developmentbookshelf.com/doi/abs/10.3362/1756-3488.2012.004?journalCode=wl	Global
11	The Effect of Improved Rural Sanitation on Diarrhoea and Helminth Infection: Design of a Cluster Randomized Trial in Orissa, India	Phase I	2012	Q4	Emerging Themes in Epidemiology	Clasen	http://www.shareresearch.org/research/effect-improved-rural-sanitation-diarrhoea-and-helminth-infection-design-cluster-randomized	http://researchonline.lshtm.ac.uk/612453/	http://ete-online.biomedcentral.com/articles/10.1186/1742-7622-9-7	India
12	Estimating the Burden of Maternal and Neonatal Deaths Associated with Jaundice in Bangladesh: Possible Role of Hepatitis E Infection	Phase I	2012	Q4	American Journal of Public Health	Gurley	http://www.shareresearch.org/research/estimating-burden-maternal-and-neonatal-deaths-associated-jaundice-bangladesh-possible-role	http://researchonline.lshtm.ac.uk/2535854/	http://ajph.aphapublications.org/doi/abs/10.2105/AJPH.2012.300749?url_ver=Z39.88-2003&rfr_id=ori%3Arid%3Acrossref.org&rfr_dat=cr_pub%3Dpubmed&	Bangladesh
13	Hygiene Intervention Reduces Contamination of Weaning Food in Bangladesh	Phase I	2012	Q4	Tropical Medicine and International Health	Islam	http://www.shareresearch.org/research/hygiene-intervention-reduces-contamination-weaning-food-bangladesh	http://researchonline.lshtm.ac.uk/705542/	http://onlinelibrary.wiley.com/doi/10.1111/tmi.12051/abstract	Bangladesh
14	Should the GBD Risk Factor Rankings be Used to Guide Policy?	Phase I	2012	Q4	The Lancet	Watts	http://www.shareresearch.org/research/should-gbd-risk-factor-rankings-be-used-guide-policy	http://researchonline.lshtm.ac.uk/533924/	http://www.sciencedirect.com/science/article/pii/S0140673612621217	Global
15	Editorial: Can We Afford to Overlook Hand Hygiene Again?	Phase I	2013	Q1	Tropical Medicine and International Health	Greenland	http://www.shareresearch.org/research/editorial-can-we-afford-overlook-hand-hygiene-again	http://researchonline.lshtm.ac.uk/588980/	http://onlinelibrary.wiley.com/doi/10.1111/tmi.12055/abstract	Global
16	Note from the field: Sanitation Mapper: A tool for mapping and monitoring sanitation in low-income countries	Phase I	2013	Q1	Waterlines	Roma	http://www.shareresearch.org/research/notes-field-sanitation-mapper	http://researchonline.lshtm.ac.uk/790350/	http://www.developmentbookshelf.com/doi/ref/10.3362/1756-3488.2012.034	Bangladesh
17	Piloting an Intervention to Improve Microbiological Food Safety in Peri-Urban Mali	Phase I	2013	Q1	International Journal of Hygiene and Environmental Health	Toure	http://www.shareresearch.org/research/piloting-intervention-improve-microbiological-food-safety-peri-urban-mali	http://researchonline.lshtm.ac.uk/748743/	http://www.sciencedirect.com/science/article/pii/S1438463912000223	Mali
18	Household Environmental Conditions Are Associated with Enteropathy and Impaired Growth in Rural Bangladesh	Phase I	2013	Q2	American Journal of Tropical Medicine and Hygiene	Lin	http://www.shareresearch.org/research/household-environmental-conditions-are-associated-enteropathy-and-impaired-growth-rural	http://researchonline.lshtm.ac.uk/2535881	http://www.ajtmh.org/content/89/1/130.full.pdf+html	Bangladesh
19	Using the Receptivity Model to Uncover ‘Urine Blindness’: Perceptions on the Re-Use of Urine	Phase I	2013	Q2	Waste Management and Research	Roma	http://www.shareresearch.org/research/using-receptivity-model-uncover-%E2%80%98urine-blindness%E2%80%99-perceptions-re-use-urine	http://researchonline.lshtm.ac.uk/748741/	http://www.ncbi.nlm.nih.gov/pubmed/23539348	Global
20	A Systematic Review of the Health and Social Effects of Menstrual Hygiene Management	Phase I	2013	Q2	Plos One	Sumpter	http://www.shareresearch.org/research/systematic-review-health-and-social-effects-menstrual-hygiene-management	http://researchonline.lshtm.ac.uk/989747/	http://journals.plos.org/plosone/article?id=10.1371/journal.pone.0062004	Global
21	Impact of Indian Sanitation Campaign on Latrine Coverage and Use: A Cross-Sectional Study in Orissa Three Years Following Programme Implementation	Phase I	2013	Q3	Plos One	Barnard	http://www.shareresearch.org/research/impact-indian-sanitation-campaign-latrine-coverage-and-use-cross-sectional-study-orissa	http://researchonline.lshtm.ac.uk/1179139/	http://journals.plos.org/plosone/article?id=10.1371/journal.pone.0071438	India
22	Cochrane Review - Interventions to Improve Water Quality and Supply, Sanitation and Hygiene Practices, and Their Effects on the Nutritional Status of Children	Phase I	2013	Q3	Cochrane Database of Systematic Reviews	Dangour	http://www.shareresearch.org/research/cochrane-review-interventions-improve-water-quality-and-supply-sanitation-and-hygiene	http://researchonline.lshtm.ac.uk/1119171/	http://onlinelibrary.wiley.com/doi/10.1002/14651858.CD009382.pub2/abstract;jsessionid=C8A344910C5756B2A2705536790F47A7.f03t03	Global
23	Characteristics of Latrines in Central Tanzania and Their Relation to Fly Catches	Phase I	2013	Q3	Plos One	Irish	http://www.shareresearch.org/research/characteristics-latrines-central-tanzania-and-their-relation-fly-catches	http://researchonline.lshtm.ac.uk/1082640/	http://journals.plos.org/plosone/article?id=10.1371/journal.pone.0067951	Tanzania
24	An Opportunity Not to Be Missed – Immunisation as an Entry Point for Hygiene Promotion and Diarrhoeal Disease Reduction in Nepal	Phase I	2013	Q3	Water Sanitation and Hygiene for Development	Velleman	http://www.shareresearch.org/research/opportunity-not-be-missed-%E2%80%93-immunisation-entry-point-hygiene-promotion-and-diarrhoeal	http://researchonline.lshtm.ac.uk/748794/	http://washdev.iwaponline.com/content/3/3/459	Nepal
113	Open Defecation and Childhood Stunting in India: An Ecological Analysis of New Data from 112 Districts	Phase I	2013	Q3	PLOS ONE	Spears	TBC	http://researchonline.lshtm.ac.uk/1236263/	https://journals.plos.org/plosone/article?id=10.1371/journal.pone.0073784#ack	India
25	Measuring Disparities in Sanitation Access: Does the Measure Matter?	Phase I	2013	Q4	Tropical Medicine and International Health	Rheingans	http://www.shareresearch.org/research/measuring-disparities-sanitation-access-does-measure-matter	http://researchonline.lshtm.ac.uk/1462943/	http://onlinelibrary.wiley.com/doi/10.1111/tmi.12220/abstract	Global
26	Systematic Review and Meta-Analysis: Association Between Water and Sanitation Environment and Maternal Mortality	Phase I	2014	Q1	Tropical Medicine and International Health	Benova	http://www.shareresearch.org/research/systematic-review-and-meta-analysis-association-between-water-and-sanitation-environment	http://researchonline.lshtm.ac.uk/1544210/	http://onlinelibrary.wiley.com/doi/10.1111/tmi.12275/abstract;jsessionid=89C98AD0CDCE69D318A0F1F4A5FA1333.f02t03	Global
27	Effect of a Behaviour Change Intervention on Handwashing with Soap in India (SuperAmma): A Cluster Randomised Trial	Phase I	2014	Q1	The Lancet	Biran	http://www.shareresearch.org/research/effect-behaviour-change-intervention-handwashing-soap-india-superamma-cluster-randomised	http://researchonline.lshtm.ac.uk/1878069/	http://www.thelancet.com/journals/langlo/article/PIIS2214-109X(13)70160-8/abstract	India
28	The Uneven Progress of Sanitation in India	Phase I	2014	Q1	Water Sanitation and Hygiene for Development	Ghosh	http://www.shareresearch.org/research/uneven-progress-sanitation-india	http://researchonline.lshtm.ac.uk/1635779/	http://washdev.iwaponline.com/content/4/1/15	India
29	Beyond ‘Improved’ Towards ‘Safe and Sustainable’ Urban Sanitation: Assessing the Design, Management and Functionality of Sanitation in Poor Communities of Dar es Salaam, Tanzania	Phase I	2014	Q1	Journal of Water, Sanitation and Hygiene for Development.	Jenkins	http://www.shareresearch.org/research/beyond-%E2%80%98improved%E2%80%99-towards-%E2%80%98safe-and-sustainable%E2%80%99-urban-sanitation-assessing-design	http://researchonline.lshtm.ac.uk/1635833/	http://washdev.iwaponline.com/content/4/1/131	Tanzania
30	Child Feces Disposal Practices in Rural Orissa: A Cross Sectional Study	Phase I	2014	Q1	Plos One	Majorin	http://www.shareresearch.org/research/child-feces-disposal-practices-rural-orissa-cross-sectional-study	http://researchonline.lshtm.ac.uk/1593100/	http://www.plosone.org/article/fetchObject.action?uri=info%3Adoi/10.1371/journal.pone.0089551&representation=PDF	India
31	Effect of Water, Sanitation, and Hygiene on the Prevention of Trachoma: A Systematic Review and Meta-Analysis	Phase I	2014	Q1	Plos Medicine	Stocks	http://www.shareresearch.org/research/effect-water-sanitation-and-hygiene-prevention-trachoma-systematic-review-and-meta-analysis	http://researchonline.lshtm.ac.uk/2551619/	http://journals.plos.org/plosmedicine/article?id=10.1371/journal.pmed.1001605	Global
32	Water, Sanitation, Hygiene, and Soil-Transmitted Helminth Infection: A Systematic Review and Meta-Analysis	Phase I	2014	Q1	Plos Medicine	Strunz	http://www.shareresearch.org/research/water-sanitation-hygiene-and-soil-transmitted-helminth-infection-systematic-review-and-meta	n/a	http://dx.doi.org/10.1371/journal.pmed.1001620	Global
33	Estimating the Impact of Unsafe Water, Sanitation and Hygiene on the Global Burden of Disease: Evolving and Alternative Methods	Phase I	2014	Q2	Tropical Medicine and International Health	Clasen	http://www.shareresearch.org/research/estimating-impact-unsafe-water-sanitation-and-hygiene-global-burden-disease-evolving-and	http://researchonline.lshtm.ac.uk/1776720/	http://onlinelibrary.wiley.com/doi/10.1111/tmi.12330/abstract	Global
34	Hygiene and Health: Systematic Review of Handwashing Practices Worldwide and Update of Health Effects	Phase I	2014	Q2	Tropical Medicine and International Health	Freeman	http://www.shareresearch.org/research/hygiene-and-health-systematic-review-handwashing-practices-worldwide-and-update-health	http://researchonline.lshtm.ac.uk/1775905/	http://www.ncbi.nlm.nih.gov/pubmed/24889816	Global
35	Shared Sanitation versus Individual Household Latrines: A Systematic Review of Health Outcomes	Phase I	2014	Q2	Plos One	Heijnen	http://www.shareresearch.org/research/shared-sanitation-versus-individual-household-latrines-systematic-review-health-outcomes	http://researchonline.lshtm.ac.uk/2228481/	http://journals.plos.org/plosone/article?id=10.1371/journal.pone.0093300	Global
36	A Quantitative Assessment Method for Ascaris Eggs on Hands	Phase I	2014	Q2	Plos One	Jeandron	http://www.shareresearch.org/research/quantitative-assessment-method-ascaris-eggs-hands	http://researchonline.lshtm.ac.uk/1701241/	http://journals.plos.org/plosone/article?id=10.1371/journal.pone.0096731#ack	Global
37	The Cost of a Knowledge Silo: A Systematic Re-Review of Water, Sanitation and Hygiene Interventions	Phase I	2014	Q2	Health Policy and Planning	Loevinsohn	http://www.shareresearch.org/research/cost-knowledge-silo-systematic-re-review-water-sanitation-and-hygiene-interventions	http://researchonline.lshtm.ac.uk/1775866/	http://heapol.oxfordjournals.org/content/early/2014/05/29/heapol.czu039.full	Global
38	Where There Is No Toilet: Water and Sanitation Environments of Domestic and Facility Births in Tanzania	Phase I	2014	Q3	Plos One	Benova	http://www.shareresearch.org/research/where-there-no-toilet-water-and-sanitation-environments-domestic-and-facility-births	http://researchonline.lshtm.ac.uk/1917899/	http://journals.plos.org/plosone/article?id=10.1371/journal.pone.0106738	Tanzania
39	Promoting Latrine Construction and Use in Rural Villages Practising Open Defecation: Process Evaluation in Connection with a Randomised Controlled Trial in Orissa, India	Phase I	2014	Q3	BMC Research Notes	Boisson	http://www.shareresearch.org/research/promoting-latrine-construction-and-use-rural-villages-practising-open-defecation-process	http://researchonline.lshtm.ac.uk/1883940/	http://bmcresnotes.biomedcentral.com/articles/10.1186/1756-0500-7-486	India
40	Measuring the Safety of Excreta Disposal Behavior in India with the New Safe San Index: Reliability, Validity and Utility	Phase I	2014	Q3	Environmental Research and Public Health	Jenkins	http://www.shareresearch.org/research/measuring-safety-excreta-disposal-behavior-india-new-safe-san-index-reliability-validity	http://researchonline.lshtm.ac.uk/1898283/	http://www.mdpi.com/1660-4601/11/8/8319	India
41	Burden of Disease from Inadequate Water, Sanitation and Hygiene in Low- and Middle-Income Settings: a Retrospective Analysis of Data from 145 Countries.	Phase I	2014	Q3	Tropical Medicine and International Health	Pruss-Ustun	http://www.shareresearch.org/research/burden-disease-inadequate-water-sanitation-and-hygiene-low-and-middle-income-settings	http://researchonline.lshtm.ac.uk/1701441/	http://onlinelibrary.wiley.com/doi/10.1111/tmi.12329/abstract	Global
42	Assessing the Impact of Drinking Water and Sanitation on Diarrhoeal Disease in Low- and Middle-Income Settings: Systematic Review and Meta-Regression	Phase I	2014	Q3	Tropical Medicine and International Health	Wolf	http://www.shareresearch.org/research/assessing-impact-drinking-water-and-sanitation-diarrhoeal-disease-low-and-middle-income	http://researchonline.lshtm.ac.uk/1701436/	http://onlinelibrary.wiley.com/doi/10.1111/tmi.12331/abstract	Global
43	Effectiveness of a Rural Sanitation Programme on Diarrhoea, Soil-Transmitted Helminth Infection, and Child Malnutrition in Odisha, India: a Cluster-Randomised Trial	Phase I	2014	Q4	The Lancet	Clasen	http://www.shareresearch.org/research/effectiveness-rural-sanitation-programme-diarrhoea-soil-transmitted-helminth-infection-and	http://researchonline.lshtm.ac.uk/2026643/	http://www.thelancet.com/journals/langlo/article/PIIS2214-109X(14)70307-9/abstract	India
44	Does Global Progress on Sanitation Really Lag behind Water? An Analysis of Global Progress on Community- and Household-Level Access to Safe Water and Sanitation	Phase I	2014	Q4	Plos One	Cumming	http://www.shareresearch.org/research/does-global-progress-sanitation-really-lag-behind-water-analysis-global-progress-community	http://researchonline.lshtm.ac.uk/2030901/	http://journals.plos.org/plosone/article?id=10.1371/journal.pone.0114699	Global
45	A Simple Microbiological Tool to Evaluate the Effect of Environmental Health Interventions on Hand Contamination	Phase I	2014	Q4	International Journal of Environmental Research and Public Health	Devamani	http://www.shareresearch.org/research/simple-microbiological-tool-evaluate-effect-environmental-health-interventions-hand	http://researchonline.lshtm.ac.uk/2025478/	http://www.mdpi.com/1660-4601/11/11/11846	India, Mozambique
46	The Relationship between Water, Sanitation and Schistosomiasis: A Systematic Review and Meta-analysis	Phase I	2014	Q4	Plos Neglected Tropical Diseases	Grimes	http://www.shareresearch.org/research/relationship-between-water-sanitation-and-schistosomiasis-systematic-review-and-meta	n/a	http://journals.plos.org/plosntds/article?id=10.1371/journal.pntd.0003296	Global
47	Transmission of Helminth Eggs Through Hands in a High-Risk Community	Phase I	2014	Q4	Transactions of the Royal Society of Tropical Medicine and Hygiene	Gulliver	http://www.shareresearch.org/research/transmission-helminth-eggs-through-hands-high-risk-community	http://researchonline.lshtm.ac.uk/1848633/	http://www.ncbi.nlm.nih.gov/pubmed/25059527	Vietnam
48	Implementing Effective Hygiene Promotion: Lessons from the Process Evaluation of an Intervention to Promote Handwashing with Soap in Rural India	Phase I	2014	Q4	BMC Public Health	Rajamaran	http://www.shareresearch.org/research/implementing-effective-hygiene-promotion-lessons-process-evaluation-intervention-promote	http://researchonline.lshtm.ac.uk/2131881/	http://bmcpublichealth.biomedcentral.com/articles/10.1186/1471-2458-14-1179	India
49	From Joint Thinking to Joint Action: A Call to Action on Improving Water, Sanitation and Hygiene for Maternal and Newborn Health	Phase I	2014	Q4	Plos Medicine	Velleman	http://www.shareresearch.org/research/joint-thinking-joint-action-call-action-improving-water-sanitation-and-hygiene-maternal-and	http://researchonline.lshtm.ac.uk/2030905/	http://journals.plos.org/plosmedicine/article?id=10.1371/journal.pmed.1001771	Global
50	Co-producing inclusive city-wide sanitation strategies: lessons from Chinhoyi, Zimbabwe	Phase I	2015	Q1	Environment and Urbanisation	Banana	http://www.shareresearch.org/research/co-producing-inclusive-city-wide-sanitation-strategies-lessons-chinhoyi-zimbabwe	n/a	http://eau.sagepub.com/content/27/1/35	Zimbabwe
51	Sharing Reflections on Inclusive Sanitation	Phase I	2015	Q1	Environment and Urbanisation	Banana	http://www.shareresearch.org/research/sharing-reflections-inclusive-sanitation-0	n/a	http://eau.sagepub.com/content/27/1/19	Malawi, Zimbabwe, Tanzania, Zambia
52	Getting the Basic Rights - the Role of Water, Sanitation and Hygiene in Maternal and Reproductive Health: A Conceptual Framework	Phase I	2015	Q1	Tropical Medicine and International Health	Campbell	http://www.shareresearch.org/research/getting-basics-right-role-water-sanitation-and-hygiene-maternal-and-reproductive-health	http://researchonline.lshtm.ac.uk/2026604/	http://onlinelibrary.wiley.com/doi/10.1111/tmi.12439/abstract	Global
53	The Sanitation Ladder, What Constitutes an Improved Form of Sanitation?	Phase I	2015	Q1	Environmental Science and Technology	Exley	http://www.shareresearch.org/Resource/Details/sanitation-definitions-journal-paper	http://researchonline.lshtm.ac.uk/2159789/	http://www.ncbi.nlm.nih.gov/pubmed/25513885	Global
54	Identification of the potential opportunities, barriers, and threats within the sector in taking up sanitation as a business: rural sanitation in Nkhata Bay District (Malawi).	Phase I	2015	Q1	Waterlines	Holm	http://www.shareresearch.org/research/journal-article-identification-potential-opportunities-barriers-and-threats-within-sector	n/a	http://www.developmentbookshelf.com/doi/abs/10.3362/1756-3488.2014.026	Malawi
55	Pit Latrine Emptying, Behavior and Demand for Sanitation Services in Dar Es Salaam, Tanzania	Phase I	2015	Q1	International Journal of Environmental Research and Public Health	Jenkins	http://www.shareresearch.org/research/pit-latrine-emptying-behaviour-and-demand-sanitation-services-dar-es-salaam-tanzania	http://researchonline.lshtm.ac.uk/2124329/	http://www.mdpi.com/1660-4601/12/3/2588	Tanzania
56	Realizing the Right to Sanitation in Deprived Urban Communities: Meeting the Challenges of Collective Action, Coproduction, Affordability, and Housing Tenure	Phase I	2015	Q1	World Development	McGranahan	http://www.shareresearch.org/research/realizing-right-sanitation-deprived-urban-communities-meeting-challenges-collective-action	n/a	http://www.sciencedirect.com/science/article/pii/S0305750X14004069	Global
57	Violence, gender and WASH: spurring action on a complex, under-documented and sensitive topic	Phase I	2015	Q1	Environment and Urbanisation	Sommer	http://www.shareresearch.org/research/violence-gender-and-wash-spurring-action-complex-under-documented-and-sensitive-topic	n/a	http://eau.sagepub.com/content/27/1/105.abstract	Global
58	Menstrual Hygiene Practices, WASH Access and the Risk of Urogenital Infection in Women from Odisha, India	Phase I	2015	Q2	Plos One	Das	http://www.shareresearch.org/research/menstrual-hygiene-practices-wash-access-and-risk-urogenital-infection-women-odisha-india	http://researchonline.lshtm.ac.uk/2266889/	http://journals.plos.org/plosone/article?id=10.1371/journal.pone.0130777	India
59	Psychosocial Stress Associated with Sanitation Practices - Experiences of Women in a Rural Community in India	Phase I	2015	Q2	Journal of Water, Sanitation and Hygiene for Development.	Hirve	http://www.shareresearch.org/research/journal-article-psychosocial-stress-associated-sanitation-practices-experiences-women-rural	n/a	http://washdev.iwaponline.com/content/5/1/115	India
60	The 20-year sanitation partnership of Mumbai and the Indian Alliance	Phase I	2015	Q2	Environment and Urbanisation	Patel	http://www.shareresearch.org/research/20-year-sanitation-partnership-mumbai-and-indian-alliance	n/a	http://eau.sagepub.com/content/27/1/55	India
61	Laboratory Development and Field Testing of Sentinel Toys to Assess Environmental Faecal Exposure of Young Children in Rural India	Phase I	2015	Q2	Transactions of the Royal Society of Tropical Medicine and Hygiene	Torondel	http://www.shareresearch.org/research/laboratory-development-and-field-testing-sentinel-toys-assess-environmental-faecal-exposure	http://researchonline.lshtm.ac.uk/2131879/	http://www.ncbi.nlm.nih.gov/pubmed/25782981	India
62	Associations between School & Household Level Water, Sanitation and Hygiene Conditions & Soil-Transmitted Helminth Infection among Kenyan School Children	Phase I	2015	Q3	Parasites and Vectors	Freeman	http://www.shareresearch.org/research/associations-between-school-household-level-water-sanitation-and-hygiene-conditions-soil	http://researchonline.lshtm.ac.uk/2266956/	http://parasitesandvectors.biomedcentral.com/articles/10.1186/s13071-015-1024-x#ack	Kenya
63	Risk of Adverse Pregnancy Outcomes among Women Practicing Poor Sanitation in Rural India: A Population-Based Prospective Cohort Study	Phase I	2015	Q3	Plos Medicine	Padhi	http://www.shareresearch.org/research/risk-adverse-pregnancy-outcomes-among-women-practicing-poor-sanitation-rural-india	http://researchonline.lshtm.ac.uk/2235962/	http://journals.plos.org/plosmedicine/article?id=10.1371/journal.pmed.1001851	India
64	Evidence on the Effectiveness of WASH Interventions on Health Outcomes in Humanitarian Crises: A Systematic Review	Phase I	2015	Q3	Plos One	Ramesh	http://www.shareresearch.org/research/evidence-effectiveness-wash-interventions-health-outcomes-humanitarian-crises-systematic	http://researchonline.lshtm.ac.uk/2312446/	http://journals.plos.org/plosone/article?id=10.1371/journal.pone.0124688	Global
65	Socio-Cultural and Behavioural Factors Constraining Latrine Adoption in Rural Coastal Odisha: An Exploratory Qualitative Study	Phase I	2015	Q3	BMC Public Health	Routray	http://www.shareresearch.org/research/socio-cultural-and-behavioural-factors-constraining-latrine-adoption-rural-coastal-odisha	http://researchonline.lshtm.ac.uk/2299077/	http://bmcpublichealth.biomedcentral.com/articles/10.1186/s12889-015-2206-3	India
66	Sanitation-related psychosocial stress: A grounded theory study of women across the life-course in Odisha, India	Phase I	2015	Q3	Social Science and Medicine	Sahoo	http://www.shareresearch.org/research/sanitation-related-psychosocial-stress-grounded-theory-study-women-across-life-course	n/a	http://www.sciencedirect.com/science/article/pii/S0277953615300010	India
67	Socio-Economic Dynamics in Slums and Implications for Sanitation Sustainability in Kisumu, Kenya	Phase I	2015	Q3	Development in Practice	Simiyu	http://www.shareresearch.org/research/socio-economic-dynamics-slums-and-implications-sanitation-sustainability-kisumu-kenya	http://researchonline.lshtm.ac.uk/4121208/	http://www.tandfonline.com/doi/abs/10.1080/09614524.2015.1073223?journalCode=cdip20	Kenya
68	Availability and Satisfactoriness of Latrines and Hand Washing Stations in Health Facilities, and Role in Health Seeking Behavior of Women: Evidence from Rural Pune District, India	Phase I	2015	Q3	Journal of Water, Sanitation and Hygiene for Development.	Steinmann	http://www.shareresearch.org/research/availability-and-satisfactoriness-latrines-and-hand-washing-stations-health-facilities-and	n/a	http://washdev.iwaponline.com/content/5/3/474	India
69	The Impact of Water, Sanitation and Hygiene Interventions to Control Cholera: A Systematic Review	Phase I	2015	Q3	PLOS ONE	Taylor	http://www.shareresearch.org/research/impact-water-sanitation-and-hygiene-interventions-control-cholera-systematic-review	http://researchonline.lshtm.ac.uk/2281259/	http://journals.plos.org/plosone/article?id=10.1371/journal.pone.0135676	Global
70	A farm to fork risk assessment for the use of wastewater in agriculture in Accra, Ghana	Phase I	2015	Q4	PLOS ONE	Antwi-Agyei	http://www.shareresearch.org/research/farm-fork-risk-assessment-use-wastewater-agriculture-accra-ghana	http://researchonline.lshtm.ac.uk/2352357/	http://journals.plos.org/plosone/article?id=10.1371/journal.pone.0142346	Ghana
71	Development of a Multi-dimensional Scale to Assess Attitudinal Determinants of Sanitation Uptake and Use	Phase I	2015	Q4	Environmental Science and Technology	Dreibelbis	http://www.shareresearch.org/research/development-multi-dimensional-scale-assess-attitudinal-determinants-sanitation-uptake-and	http://researchonline.lshtm.ac.uk/2344780/	http://pubs.acs.org/doi/10.1021/acs.est.5b02985	Global
72	Neighbour-shared versus communal latrines in urban slums: a cross-sectional study in Orissa, India exploring household demographics, accessibility, privacy, use and cleanliness	Phase I	2015	Q4	Transactions of the Royal Society of Tropical Medicine and Hygiene	Heijnen	http://www.shareresearch.org/research/neighbour-shared-versus-communal-latrines-urban-slums-cross-sectional-study-orissa-india	http://researchonline.lshtm.ac.uk/2331704/	http://trstmh.oxfordjournals.org/content/109/11/690.full?etoc	India
73	Sanitation, Stress and Life Stage: A Systematic Data Collection Study among Women in Odisha, India	Phase I	2015	Q4	Plos One	Hulland	http://www.shareresearch.org/research/sanitation-stress-and-life-stage-systematic-data-collection-study-among-women-odisha-india	n/a	http://journals.plos.org/plosone/article?id=10.1371/journal.pone.0141883	India
74	Determinants of Usage of Communal Sanitation Facilities in Informal Settlements of Kisumu, Kenya	Phase I	2015	Q4	Environment and Urbanisation	Simiyu	http://www.shareresearch.org/research/determinants-usage-communal-sanitation-facilities-informal-settlements-kisumu-kenya	http://researchonline.lshtm.ac.uk/4121205/	http://eau.sagepub.com/content/early/2015/12/17/0956247815616732.abstract	Kenya
75	Ascaris lumbricoides Infection Following School-Based Deworming in Western Kenya: Assessing the Role of Pupils' School and Home Water, Sanitation, and Hygiene Exposures	Phase I	2016	Q1	The American Journal of Tropical Medicine and Hygiene	Garn	http://www.shareresearch.org/research/ascaris-lumbricoides-infection-following-school-based-deworming-western-kenya-assessing	http://researchonline.lshtm.ac.uk/2534231/	http://www.ajtmh.org/content/early/2016/02/18/ajtmh.15-0362.abstract	Kenya
76	Integration of Water, Sanitation and Hygiene for the Control of Neglected Tropical Diseases: A Review of Progress and the Way Forward	Phase I	2016	Q1	International Health	Waite	http://www.shareresearch.org/research/integration-water-sanitation-and-hygiene-control-neglected-tropical-diseases-review	http://researchonline.lshtm.ac.uk/2535068/	http://inthealth.oxfordjournals.org/content/8/suppl_1/i22.full.pdf+html	Global
77	Risk Perceptions of Wastewater Use for Urban Agriculture in Accra, Ghana	Phase I	2016	Q2	Plos One	Antwi-Agyei	http://www.shareresearch.org/research/risk-perceptions-wastewater-use-urban-agriculture-accra-ghana	http://researchonline.lshtm.ac.uk/2535914/	http://journals.plos.org/plosone/article?id=10.1371/journal.pone.0150603	Ghana
78	Can water, sanitation and hygiene help eliminate stunting? Current evidence and policy implications	Phase I	2016	Q2	Maternal and Child Nutrition	Cumming	http://www.shareresearch.org/research/can-water-sanitation-and-hygiene-help-eliminate-stunting-current-evidence-and-policy	http://researchonline.lshtm.ac.uk/2551578/	http://onlinelibrary.wiley.com/doi/10.1111/mcn.12258/abstract;jsessionid=D71A061350374C9D7A16CB3527396651.f04t02	Global
79	Faecal contamination of commuters’ hands in main vehicle stations in Dhaka city, Bangladesh	Phase I	2016	Q2	Transactions of the Royal Society of Tropical Medicine and Hygiene,	Islam	http://www.shareresearch.org/research/faecal-contamination-commuters%E2%80%99-hands-main-vehicle-stations-dhaka-city-bangladesh	N/A	https://www.ncbi.nlm.nih.gov/pubmed/27358288	Bangladesh
80	Adopt or Adapt: Sanitation Technology Choices in Urbanizing Malawi	Phase I	2016	Q3	Plos One	Chunga	http://www.shareresearch.org/research/adopt-or-adapt-sanitation-technology-choices-urbanizing-malawi	http://researchonline.lshtm.ac.uk/2782789/	http://journals.plos.org/plosone/article?id=10.1371%2Fjournal.pone.0161262	Malawi
81	Taking Stock: Incompetent at incontinence – why are we ignoring the needs of incontinence sufferers?	Phase I	2016	Q3	Waterlines	Hafskjold	http://www.shareresearch.org/research/taking-stock-incompetent-incontinence-%E2%80%93-why-are-we-ignoring-needs-incontinence-sufferers	N/A	http://www.developmentbookshelf.com/doi/full/10.3362/1756-3488.2016.018	Global
82	Safe distances between groundwater-based water wells and pit latrines at different hydrogeological conditions in the Ganges Atrai floodplains of Bangladesh	Phase I	2016	Q3	Journal of Health, Population and Nutrition	Islam	http://www.shareresearch.org/research/safe-distances-between-groundwater-based-water-wells-and-pit-latrines-different	http://researchonline.lshtm.ac.uk/2782869/	http://www.ncbi.nlm.nih.gov/pubmed/27542826	Bangladesh
83	Learning from Sustained Success: How Community-Driven Initiatives to Improve Urban Sanitation Can Meet the Challenges	Phase I	2016	Q3	World Development	McGranahan	http://www.shareresearch.org/research/learning-sustained-success-how-community-driven-initiatives-improve-urban-sanitation-can	N/A	http://www.sciencedirect.com/science/article/pii/S0305750X15305441	Global
84	Water, sanitation and hygiene (WASH) in schools - Results from a process evaluation of the National Sanitation Campaign in Tanzania	Phase I	2017	Q1	Journal of Water, Sanitation and Hygiene for Development.	Antwi-Agyei	http://www.shareresearch.org/research/water-sanitation-and-hygiene-wash-schools-results-process-evaluation-national-sanitation	http://researchonline.lshtm.ac.uk/4121214/	http://washdev.iwaponline.com/content/early/2017/02/14/washdev.2017.159	Tanzania
85	Contribution of Maternal Immunity to Decreased Rotavirus Vaccine Performance in Low- and Middle-Income Countries	Phase II	2017	Q1	Plos One	Mwila	http://www.shareresearch.org/research/contribution-maternal-immunity-decreased-rotavirus-vaccine-performance-low-and-middle	n/a	https://www.ncbi.nlm.nih.gov/pmc/articles/PMC5216432/	Zambia
86	Trial of a Novel Intervention to Improve Multiple Food Hygiene Behaviors in Nepal	Phase I	2017	Q1	American Journal of Tropical Medicine and Hygiene (AJTMH	Prasad Gautam	http://www.shareresearch.org/research/trial-novel-intervention-improve-multiple-food-hygiene-behaviors-nepal	http://researchonline.lshtm.ac.uk/4121149/	http://www.ajtmh.org/content/journals/10.4269/ajtmh.16-0526	Nepal
87	A long way to go – Estimates of combined water, sanitation and hygiene coverage for 25 sub-Saharan African countries	Phase I	2017	Q1	Plos One	Roche	http://www.shareresearch.org/research/long-way-go-%E2%80%93-estimates-combined-water-sanitation-and-hygiene-coverage-25-sub-saharan	http://researchonline.lshtm.ac.uk/3482747/	http://journals.plos.org/plosone/article?id=10.1371/journal.pone.0171783	Global
88	Estimating the Cost and Payment for Sanitation in the Informal Settlements of Kisumu, Kenya: A Cross Sectional Study	Phase I	2017	Q1	International Journal of Environmental Research and Public Health	Simiyu	http://www.shareresearch.org/research/estimating-cost-and-payment-sanitation-informal-settlements-kisumu-kenya-cross-sectional	http://researchonline.lshtm.ac.uk/3363265/	http://www.mdpi.com/1660-4601/14/1/49	Kenya
89	Determinants of quality of shared sanitation facilities in informal settlements: case study of Kisumu, Kenya	Phase I	2017	Q1	BMC Public Health	Simiyu	http://www.shareresearch.org/research/determinants-quality-shared-sanitation-facilities-informal-settlements-case-study-kisumu	http://researchonline.lshtm.ac.uk/3348539/	https://bmcpublichealth.biomedcentral.com/articles/10.1186/s12889-016-4009-6	Kenya
90	‘Unfit for human consumption’: a study of the contamination of formula milk fed to young children in East Java, Indonesia	Phase I	2017	Q2	Tropical Medicine and International Health	Gibson	http://www.shareresearch.org/research/%E2%80%98unfit-human-consumption%E2%80%99-study-contamination-formula-milk-fed-young-children-east-java	http://researchonline.lshtm.ac.uk/4121215/	http://onlinelibrary.wiley.com/doi/10.1111/tmi.12927/abstract;jsessionid=6133DDBDBAB1FB47BDFFA632708BDF72.f03t03	Indonesia
91	Unpacking the enabling factors for hand, cord and birth-surface hygiene in Zanzibar maternity units	Phase I	2017	Q2	Health Policy and Planning	Gon	http://www.shareresearch.org/research/unpacking-enabling-factors-hand-cord-and-birth-surface-hygiene-zanzibar-maternity-units	http://researchonline.lshtm.ac.uk/4429178/	https://academic.oup.com/heapol/article/doi/10.1093/heapol/czx081/3957928/Unpacking-the-enabling-factors-for-hand-cord-and?guestAccessKey=12cdfcba-dd95-4232-954c-60431d9f82dd	Tanzania
92	No relief: lived experiences of inadequate sanitation access of poor urban women in India	Phase I	2017	Q2	Gender & Development	Kulkarni	http://www.shareresearch.org/research/no-relief-lived-experiences-inadequate-sanitation-access-poor-urban-women-india	N/A	http://www.tandfonline.com/doi/full/10.1080/13552074.2017.1331531	India
93	Processes and challenges of community mobilisation for latrine promotion under Nirmal Bharat Abhiyan in rural Odisha, India - included in 2017 annual report	Phase I	2017	Q2	BMC Public Health	Routray	http://www.shareresearch.org/research/processes-and-challenges-community-mobilisation-latrine-promotion-under-nirmal-bharat	http://researchonline.lshtm.ac.uk/4121209/	https://bmcpublichealth.biomedcentral.com/articles/10.1186/s12889-017-4382-9	India
94	Women's role in sanitation decision making in rural coastal Odisha, India - included in 2017 annual report	Phase I	2017	Q2	PLOS ONE	Routray	http://www.shareresearch.org/research/womens-role-sanitation-decision-making-rural-coastal-odisha-india	http://researchonline.lshtm.ac.uk/4189918/	http://journals.plos.org/plosone/article?id=10.1371/journal.pone.0178042	India
95	Preference for and characteristics of an appropriate sanitation technology for the slums of Kisumu, Kenya - included in 2017 annual report	Phase I	2017	Q2	International Journal of Urban Sustainable Development	Simiyu	http://www.shareresearch.org/research/preference-and-characteristics-appropriate-sanitation-technology-slums-kisumu-kenya	N/A	http://www.tandfonline.com/eprint/XFCMemgc7NBMvymwhGdC/full	Kenya
96	Decision making on shared sanitation in the informal settlements of Kisumu, Kenya	Phase I	2017	Q2	International Journal Of Environmental Health Research	Simiyu	http://www.shareresearch.org/research/decision-making-shared-sanitation-informal-settlements-kisumu-kenya	http://researchonline.lshtm.ac.uk/4086936/	http://www.tandfonline.com/doi/full/10.1080/09603123.2017.1350261	Kenya
97	From Menarche to Menopause: A Population-Based Assessment of Water, Sanitation, and Hygiene Risk Factors for Reproductive Tract Infection Symptoms over Life stages in rural Girls and Women in India	Phase I	2017	Q3	PLOS One	Baker	http://www.shareresearch.org/research/menarche-menopause-population-based-assessment-water-sanitation-and-hygiene-risk-factors	http://researchonline.lshtm.ac.uk/4645814/	http://journals.plos.org/plosone/article?id=10.1371/journal.pone.0188234	India
98	The public health significance of latrines discharging to groundwater used for drinking	Phase I	2017	Q3	Water Research	Ravenscroft	http://www.shareresearch.org/research/public-health-significance-latrines-discharging-groundwater-used-drinking	http://researchonline.lshtm.ac.uk/4258933/	http://www.sciencedirect.com/science/article/pii/S004313541730622X?via%3Dihub	Bangladesh
99	Effect of innate antiviral glycoproteins in breast milk on seroconversion to rotavirus vaccine (Rotarix) in children in Lusaka, Zambia	Phase II	2017	Q4	Plos One	Mwila-Kazimbaya	http://www.shareresearch.org/research/effect-innate-antiviral-glycoproteins-breast-milk-seroconversion-rotavirus-vaccine-rotarix	N/A	http://journals.plos.org/plosone/article?id=10.1371/journal.pone.0189351	Zambia
100	Estimating the Health Risk Associated with the Use of Ecological Sanitation Toilets in Malawi	Phase II	2017	Q4	Journal of Environmental and Public Health	Kumwenda	http://www.shareresearch.org/research/estimating-health-risk-associated-use-ecological-sanitation-toilets-malawi	N/A	https://www.hindawi.com/journals/jeph/2017/3931802/	Malawi
101	Role, ownership and presence of domestic animals in peri-urban households of Kisumu, Kenya	Phase I	2017	Q4	Zoonoses and Public Health	Barnes	http://www.shareresearch.org/research/role-ownership-and-presence-domestic-animals-peri-urban-households-kisumu-kenya	http://researchonline.lshtm.ac.uk/4648689/	http://onlinelibrary.wiley.com/doi/10.1111/zph.12429/full	Kenya
102	Moving up the sanitation ladder with the help of microfinance in urban Malawi	Phase I	2017	Q4	Journal of Water, Sanitation and Hygiene for Development	Chunga	http://www.shareresearch.org/research/moving-sanitation-ladder-help-microfinance-urban-malawi	http://researchonline.lshtm.ac.uk/4646839/	http://washdev.iwaponline.com/content/early/2017/12/08/washdev.2017.186	Malawi
103	Immunogenicity of rotavirus vaccine (RotarixTM) in infants with environmental enteric dysfunction	Phase II	2018	Q1	PLOS ONE	Mwape	http://www.shareresearch.org/research/immunogenicity-rotavirus-vaccine-rotarixtm-infants-environmental-enteric-dysfunction	N/A	http://journals.plos.org/plosone/article?id=10.1371/journal.pone.0187761	Zambia
104	High prevalence of ESBL - Producing E. coli in private and shared latrines in an informal urban settlement in Dar es Salaam, Tanzania.	Phase I	2018	Q1	Antimicrobial Resistance and Infection Control	Erb	http://www.shareresearch.org/research/high-prevalence-esbl-producing-e-coli-private-and-shared-latrines-informal-urban-settlement	http://researchonline.lshtm.ac.uk/4646055/	https://www.ncbi.nlm.nih.gov/pubmed/29312660?dopt=Abstract	Tanzania
105	Contributing to the debate on categorising shared sanitation facilities as ‘unimproved’: An account based on field researchers’ observations and householders’ opinions in three regions, Tanzania	Phase I	2018	Q1	Plos One	Massa	http://www.shareresearch.org/research/contributing-debate-categorising-shared-sanitation-facilities-unimproved-account-based	N/A	http://journals.plos.org/plosone/article?id=10.1371/journal.pone.0185875	Tanzania
106	Oral Contact Events and Caregiver Hand Hygiene: Implications for Fecal-Oral Exposure to Enteric Pathogens among Infants 3–9 Months Living in Informal, Peri-Urban Communities in Kisumu, Kenya	Phase II	2018	Q1	International Journal of Environmental Research and Public Health	Davis	http://www.shareresearch.org/research/oral-contact-events-and-caregiver-hand-hygiene-implications-fecal-oral-exposure-enteric	http://researchonline.lshtm.ac.uk/4646252/	http://www.mdpi.com/1660-4601/15/2/192	Kenya
107	The association between domestic animal presence and ownership and household drinking water contamination among periurban communities of Kisumu, Kenya	Phase I	2018	Q2	PLOS One	Barnes	http://www.shareresearch.org/research/association-between-domestic-animal-presence-and-ownership-and-household-drinking-water	http://researchonline.lshtm.ac.uk/4648015/	http://journals.plos.org/plosone/article?id=10.1371/journal.pone.0197587	Kenya
108	Aetiology of Diarrhoea in Children Under Five in Zambia Detected Using Luminex xTAG Gastrointestinal Pathogen Panel	Phase II	2018	Q2	Pediatric Infectious Disease	Chisenga	http://www.shareresearch.org/research/aetiology-diarrhoea-children-under-five-zambia-detected-using-luminex-xtag-gastrointestinal	N/A	http://pediatric-infectious-disease.imedpub.com/aetiology-of-diarrhoea-in-children-under-five-in-zambia-detected-using-luminex-xtag-gastrointestinal-pathogen-panel.php?aid=22878	Zambia
109	Assessing peri-urban sanitation quality using a theoretically derived composite measure in Lusaka, Zambia	Phase II	2018	Q3	Journal of Water, Sanitation and Hygiene for Development	Tidwell	http://www.shareresearch.org/research/assessing-peri-urban-sanitation-quality-using-theoretically-derived-composite-measure	http://researchonline.lshtm.ac.uk/4649555/	https://iwaponline.com/washdev/article/doi/10.2166/washdev.2018.029/62855/Assessing-peri-urban-sanitation-quality-using-a	Zambia
110	Promoting hygienic weaning food handling practices through a community based programme: intervention implementation and baseline characteristics for a cluster randomised controlled trial in rural Gambia	Phase I	2018	Q3	BMJ Open	Manjang	TBC	http://researchonline.lshtm.ac.uk/4648815/	https://bmjopen.bmj.com/content/8/8/e017573	The Gambia
111	Association between unhygienic menstrual management practices and prevalence of lower reproductive tract infections: a hospital-based cross-sectional study in Odisha, India	Phase I	2018	Q3	BMC Infectious Diseases	Torondel	TBC	http://researchonline.lshtm.ac.uk/4649452/	https://bmcinfectdis.biomedcentral.com/articles/10.1186/s12879-018-3384-2	India
112	Realities and experiences of Community Health Volunteers as agents for behaviour change: evidence from an informal urban settlement in Kisumu, Kenya	Phase II	2018	Q3	Human Resources for Health	Aseyo	TBC	http://researchonline.lshtm.ac.uk/4649653/	https://www.ncbi.nlm.nih.gov/pubmed/30286763	Kenya
114	Understanding Living Conditions and Deprivation in Informal Settlements of Kisumu, Kenya	Phase I	2018	Q3	Urban Forum	Simiyu	TBC	TBC	https://link.springer.com/article/10.1007/s12132-018-9346-3	Kenya
