# Supplementary material for: Experiences of capacity strengthening in sanitation and hygiene research in Africa and Asia: the SHARE Research Consortium
Source: Health Res Policy Syst. 2019 Aug 5;17:77. doi: 10.1186/s12961-019-0478-2 (PMC6683551; doi:10.1186/s12961-019-0478-2)
Supplement: Supplementary file 2 — List of researchers networks created during the SHARE programme. (XLSX 12 kb) [file 12961_2019_478_MOESM2_ESM.xlsx]

## Sheet: Sheet1
Network formed	Partners involved	Context
Research Advisory Group (RAG).	MEIRU/UNIMA	MEIRU/UNIMA created a research advisory group and brought stakeholders together to discuss the research project and other sanitation and hygiene research.
Kisumu County WASH Policy and Research Technical Working Group	GLUK	GLUK lead the Kisumu County WASH Policy and Research Technical Working Group (TWG) - this is a platform to regularly engage the county government with research findings and implications
Interdisciplinary research network (Grand Challenges funding)	MEIRU/UNIMA, GLUK, MITU	The Grand Challenges Research Fund grant is to establish an inter-disciplinary network to address barriers to sanitation and hygiene among the fishing communities of Africa’s Great Lakes.
Research and Knowledge Exchange WASH working group (part of WESNET)	MEIRU/UNIMA	MEIRU/UNIMA chair the Research and Knowledge Exchange WASH working group and have used this to strengthen their relationship with NGOs over time.
WASHTED	MEIRU/UNIMA	MEIRU/UNIMA have launched the WASHTED centre, positioning themselves to take on consultancies and provide key WASH support to the government.
Epidemiology and health promotion technical working group	CIDRZ	CIDRZ were invited to be secretary of the Lusaka epidemiology and health promotion technical working group.
Trial Steering Committee	MITU	MITU created a trial steering committee and brought stakeholders together to discuss the research project and other sanitation and hygiene research.
Babati Coordinating Committee	WaterAid	In Tanzania, WaterAid facilitated a meeting where Babati sanitation and hygiene stakeholders formed a Coordinating Committee to mobilise financial resources and develop a business proposal for municipal sanitation and hygiene beyond the project timeframe.
CIDRZ Scientific Writing Workshop	CIDRZ (and Research Fellows from other SHARE partners)	10 people attended this training in November 2016 - they received ongoing support and all went on to submit papers to journals.
